# Supplementary material for: Anterior-posterior patterning in the chaetognath Spadella cephaloptera informs bilaterian nervous system and tail evolution
Source: Commun Biol. 2025 Dec 26;9:122. doi: 10.1038/s42003-025-09398-6 (PMC12852818; doi:10.1038/s42003-025-09398-6)
Supplement: Supplementary file 3 — Supplementary Data 1 [file 42003_2025_9398_MOESM3_ESM.xlsx]

## Sheet: Table S3
	HCR probe sets and their corresponding amplifier hairpin types used for the HCR RNA-FISH experiments in Spadella cephaloptera
	Gene	No. of Probes	Hairpin	ProbeName	Sequence (5'-3')
	Sce-hox2	29	B3	B3_sce_hox2_29	GTCCCTGCCTCTATATCTttGTCGGCGGCGACGCCAACAGGAAAC
				B3_sce_hox2_29	GAAGTGACGAACGACGCCGCGTTCAttCCACTCAACTTTAACCCG
				B3_sce_hox2_29	GTCCCTGCCTCTATATCTttCCCTGCACCGCGGTGTCGCTCGGAA
				B3_sce_hox2_29	ATCCTCGACGCCGGGGAAGGTTCCGttCCACTCAACTTTAACCCG
				B3_sce_hox2_29	GTCCCTGCCTCTATATCTttGTGGAGGATGTGGAGGATATGGATG
				B3_sce_hox2_29	GATGTGATGAAGCAGTCGGCGGAGGttCCACTCAACTTTAACCCG
				B3_sce_hox2_29	GTCCCTGCCTCTATATCTttTCGTTGAATCCGAGGGTGGCGTTGT
				B3_sce_hox2_29	AGCGGCGACAAGCTGGAGGCGGAAGttCCACTCAACTTTAACCCG
				B3_sce_hox2_29	GTCCCTGCCTCTATATCTttTCCAGATTTTGATTGGTTCCCTCTT
				B3_sce_hox2_29	ACCGGATTGGGAGATTTGCCAGCTGttCCACTCAACTTTAACCCG
				B3_sce_hox2_29	GTCCCTGCCTCTATATCTttGAGCCGGCGCCGATTTTGGCGGAGG
				B3_sce_hox2_29	TTCGAAGTTGGTAACGGTGTCACTCttCCACTCAACTTTAACCCG
				B3_sce_hox2_29	GTCCCTGCCTCTATATCTttGAAGACAACGCCGTCGTAGGCGGCG
				B3_sce_hox2_29	GTTAACGACATGGAAGCGGACGTGGttCCACTCAACTTTAACCCG
				B3_sce_hox2_29	GTCCCTGCCTCTATATCTttACGTTGGACGAGTTGTTTTTATTCG
				B3_sce_hox2_29	TTGGCGGCGCCGGCGACGCCGGGAGttCCACTCAACTTTAACCCG
				B3_sce_hox2_29	GTCCCTGCCTCTATATCTttCCCCGACCGCGACCGCGGCCCGTCA
				B3_sce_hox2_29	GGCTCGGCCACGATCGGCGTCAATTttCCACTCAACTTTAACCCG
				B3_sce_hox2_29	GTCCCTGCCTCTATATCTttGCCGCCGCCGCGGCTGCGCGTCCTC
				B3_sce_hox2_29	CCGCGTCCGCCGCCACGCCCTCGGCttCCACTCAACTTTAACCCG
				B3_sce_hox2_29	GTCCCTGCCTCTATATCTttCCGTTGAAGTAGCCCACGTTTTCCG
				B3_sce_hox2_29	TCGACGAGGTGATTGGCCGCCGCCGttCCACTCAACTTTAACCCG
				B3_sce_hox2_29	GTCCCTGCCTCTATATCTttGAACCGGGCGAGAGTTGAAAGGGCG
				B3_sce_hox2_29	GTCGTCCCGACGGACTCGTTGAAGGttCCACTCAACTTTAACCCG
				B3_sce_hox2_29	GTCCCTGCCTCTATATCTttGCGGCGTCTCCGCCGGCCCGCTGTC
				B3_sce_hox2_29	GCCTCGGCCTTTAAGTGGATGTTATttCCACTCAACTTTAACCCG
				B3_sce_hox2_29	GTCCCTGCCTCTATATCTttGAGGCACCGTCCCGGGACGGGGAAC
				B3_sce_hox2_29	ATCGTTTTCACGAAAGCATCCCCTGttCCACTCAACTTTAACCCG
				B3_sce_hox2_29	GTCCCTGCCTCTATATCTttTGGGTGCCCCCGTGGGGCCCCCCGC
				B3_sce_hox2_29	CCGCCCGGGGATCGGCCATCGGGACttCCACTCAACTTTAACCCG
				B3_sce_hox2_29	GTCCCTGCCTCTATATCTttTCACAAATGCCGAGTTGGGCGGCGG
				B3_sce_hox2_29	TTTCTGGCCGCCGCCGCCACGGACGttCCACTCAACTTTAACCCG
				B3_sce_hox2_29	GTCCCTGCCTCTATATCTttCTGCCGCCGCCACCCACGCCGCTTC
				B3_sce_hox2_29	CCGCCTCCGGTGCCGACGTGGGATTttCCACTCAACTTTAACCCG
				B3_sce_hox2_29	GTCCCTGCCTCTATATCTttCCGCCTAAGCCTGGCGCCACCCCGT
				B3_sce_hox2_29	TGGAATAAGGAACCGCCCATTCCGCttCCACTCAACTTTAACCCG
				B3_sce_hox2_29	GTCCCTGCCTCTATATCTttAGCTCCAGAAGCTGGGTGTTGGTGT
				B3_sce_hox2_29	GCCGTCCGGAGGCGTCGAGGTGGGTttCCACTCAACTTTAACCCG
				B3_sce_hox2_29	GTCCCTGCCTCTATATCTttCCGTCCTTGGCACCCGGCCCGGTCT
				B3_sce_hox2_29	AGGCTGTGTCGCTTGTGCTTCATCCttCCACTCAACTTTAACCCG
				B3_sce_hox2_29	GTCCCTGCCTCTATATCTttCCGGAAGTCACGGAAGGCGCCGTCA
				B3_sce_hox2_29	CCCGAGGGAGACATCGGCGCCTCGGttCCACTCAACTTTAACCCG
				B3_sce_hox2_29	GTCCCTGCCTCTATATCTttTCGGCCGCCGAGAGTCGCGTCGACG
				B3_sce_hox2_29	GCCGGCGAGCCGCAGTCCGAGTCGGttCCACTCAACTTTAACCCG
				B3_sce_hox2_29	GTCCCTGCCTCTATATCTttTCCAAAGGTTCCGAGAGATGAAGAC
				B3_sce_hox2_29	CCAGCGACAAAGGCGTCGGCGTCTTttCCACTCAACTTTAACCCG
				B3_sce_hox2_29	GTCCCTGCCTCTATATCTttCCGCGTGTGTCGTCGCCGCGCAGCT
				B3_sce_hox2_29	GCCGACTTCTCCTCCGTCTCCGCTTttCCACTCAACTTTAACCCG
				B3_sce_hox2_29	GTCCCTGCCTCTATATCTttCGATTCGGAGACGGCATCGGGAACC
				B3_sce_hox2_29	GACGCCGTCGTCGCTTCTTCCATGTttCCACTCAACTTTAACCCG
				B3_sce_hox2_29	GTCCCTGCCTCTATATCTttGGGTGGAACGGAGACGCAGCCGTGG
				B3_sce_hox2_29	GCCGCGCCCACCGCGTCGCCCGCGAttCCACTCAACTTTAACCCG
				B3_sce_hox2_29	GTCCCTGCCTCTATATCTttCCGGACACCGGCGTTCCCCCTCCGT
				B3_sce_hox2_29	TGTCGCTTATACAGAGCCTCGAAGTttCCACTCAACTTTAACCCG
				B3_sce_hox2_29	GTCCCTGCCTCTATATCTttGGCGCGAAACTCATCGGCGGATGAT
				B3_sce_hox2_29	ATCGTGGGTCCACCGTTGACGCCGTttCCACTCAACTTTAACCCG
				B3_sce_hox2_29	GTCCCTGCCTCTATATCTttGTCTTCATCGCGTCCATGGGGTTAG
				B3_sce_hox2_29	TTGAGAGCCGAAGAAGCGGCCGCGGttCCACTCAACTTTAACCCG
	Sce-med6	19	B5	B5_sce_medpost-like_19_Dla1	CTCACTCCCAATCTCTATaaGTTTATTCGGTGAGGTAAGAATAGA
				B5_sce_medpost-like_19_Dla1	TTTTAAAATGACGCGACGCGAAGAAaaCTACCCTACAAATCCAAT
				B5_sce_medpost-like_19_Dla1	CTCACTCCCAATCTCTATaaCACACGTATATGTATTTATATATAT
				B5_sce_medpost-like_19_Dla1	AAAAAGAAGACCGGTCTGCAATATAaaCTACCCTACAAATCCAAT
				B5_sce_medpost-like_19_Dla1	CTCACTCCCAATCTCTATaaGTTGGTGCGGATGATGGTGGTGGCG
				B5_sce_medpost-like_19_Dla1	AGGATTGCGTGGGCGTGGCTAACAAaaCTACCCTACAAATCCAAT
				B5_sce_medpost-like_19_Dla1	CTCACTCCCAATCTCTATaaATGTTGTTGCTGGTGTTGGTTGGCC
				B5_sce_medpost-like_19_Dla1	TTGCTGCTGCTGTTGCTGCTGATGAaaCTACCCTACAAATCCAAT
				B5_sce_medpost-like_19_Dla1	CTCACTCCCAATCTCTATaaACGTCTTTCAAAATGTCGGCGGCGT
				B5_sce_medpost-like_19_Dla1	GCCGCCGCGGCCATGGCGGACATCTaaCTACCCTACAAATCCAAT
				B5_sce_medpost-like_19_Dla1	CTCACTCCCAATCTCTATaaCGGAGGCGTCGTCGGAGGCGGCGTC
				B5_sce_medpost-like_19_Dla1	CCATGAGGGCATCGTCGGGGTCCTCaaCTACCCTACAAATCCAAT
				B5_sce_medpost-like_19_Dla1	CTCACTCCCAATCTCTATaaGGCGCCGCCCGGCGACGCTTTCGGG
				B5_sce_medpost-like_19_Dla1	GTCGAGGCCGCTTCCGGCGTTGCCGaaCTACCCTACAAATCCAAT
				B5_sce_medpost-like_19_Dla1	CTCACTCCCAATCTCTATaaTCTTTGTCCTCCAGGTTGAGCTCGT
				B5_sce_medpost-like_19_Dla1	GAGGAGGACCCGCTCTTCTCCTGCTaaCTACCCTACAAATCCAAT
				B5_sce_medpost-like_19_Dla1	CTCACTCCCAATCTCTATaaTCCGTCGGTTCTGGAACCAGATCTT
				B5_sce_medpost-like_19_Dla1	TCTTCTTCTTCTCCTTCTTCTCCTTaaCTACCCTACAAATCCAAT
				B5_sce_medpost-like_19_Dla1	CTCACTCCCAATCTCTATaaGGAGATCTCGATCCGCCGCCGCCGC
				B5_sce_medpost-like_19_Dla1	CTGCCGCTCCGTCAGGCAGAGGGCGaaCTACCCTACAAATCCAAT
				B5_sce_medpost-like_19_Dla1	CTCACTCCCAATCTCTATaaTCCAGTTCGAAGGTTTGATGACGCG
				B5_sce_medpost-like_19_Dla1	AGGTATTTGTTGAACCGATACTCCTaaCTACCCTACAAATCCAAT
				B5_sce_medpost-like_19_Dla1	CTCACTCCCAATCTCTATaaATTCCGCGCCAGCTGAAGCCATCCA
				B5_sce_medpost-like_19_Dla1	AGGTTTGGCGTCGACGGTGTCGCCCaaCTACCCTACAAATCCAAT
				B5_sce_medpost-like_19_Dla1	CTCACTCCCAATCTCTATaaGTTGCTGATGTCGGAGAAGCTGCAC
				B5_sce_medpost-like_19_Dla1	GTAAATGGTGGCGGTGTGACAGTTCaaCTACCCTACAAATCCAAT
				B5_sce_medpost-like_19_Dla1	CTCACTCCCAATCTCTATaaTGTAACGCTTGATGCTGCAACGCGG
				B5_sce_medpost-like_19_Dla1	GACAAGGACGCCGCGGCCGCTTGATaaCTACCCTACAAATCCAAT
				B5_sce_medpost-like_19_Dla1	CTCACTCCCAATCTCTATaaATCCAGCGGACACCGCGGCCGCCGC
				B5_sce_medpost-like_19_Dla1	CCGAGTCGAGGAAGCCTTGGCCGCCaaCTACCCTACAAATCCAAT
				B5_sce_medpost-like_19_Dla1	CTCACTCCCAATCTCTATaaGTTGGCTTGACCGTAGGCCGCCGCC
				B5_sce_medpost-like_19_Dla1	CGCCGCCGCGGGATGGTGGTGGTTGaaCTACCCTACAAATCCAAT
				B5_sce_medpost-like_19_Dla1	CTCACTCCCAATCTCTATaaGACGAATACGGGACGCCCGCGGACG
				B5_sce_medpost-like_19_Dla1	GAGGGAAAGGACGCCAGGGAGGAGTaaCTACCCTACAAATCCAAT
				B5_sce_medpost-like_19_Dla1	CTCACTCCCAATCTCTATaaGGCCCGCGACGCCGCCGCTCCCGCC
				B5_sce_medpost-like_19_Dla1	CGCCGCCGTGGGACCCGTGATGATGaaCTACCCTACAAATCCAAT
				B5_sce_medpost-like_19_Dla1	CTCACTCCCAATCTCTATaaGTTGAAGAGGGTGGACTTGACGGAT
				B5_sce_medpost-like_19_Dla1	GCGCCCCAACGACGCCGCGAAGTTGaaCTACCCTACAAATCCAAT
	Sce-medpost	24	B2	B2_sce_medpost_24	CCTCGTAAATCCTCATCAaaATGGTGGGCGTGGTGATGGGAATGA
				B2_sce_medpost_24	GTGGTTGTTGTATAATGTCGTCTCCaaATCATCCAGTAAACCGCC
				B2_sce_medpost_24	CCTCGTAAATCCTCATCAaaGGCGGAGGAATGCGTCGCCGCCATC
				B2_sce_medpost_24	GTGAACGTCCGGCGATCCGTAATACaaATCATCCAGTAAACCGCC
				B2_sce_medpost_24	CCTCGTAAATCCTCATCAaaGTGCCCGAGTCCCCCGCCCCCGTAC
				B2_sce_medpost_24	TGACAAGCTTTCCGGCAACACGAAGaaATCATCCAGTAAACCGCC
				B2_sce_medpost_24	CCTCGTAAATCCTCATCAaaTCCCATCGACGACGCCGGATGACAG
				B2_sce_medpost_24	GCCGGAAACGGCCGGCGGCGTCGGCaaATCATCCAGTAAACCGCC
				B2_sce_medpost_24	CCTCGTAAATCCTCATCAaaGTCGCCGGAGAGGGATATCGTCGGC
				B2_sce_medpost_24	GGCGCCGCCCAAAGGACCGTTGACGaaATCATCCAGTAAACCGCC
				B2_sce_medpost_24	CCTCGTAAATCCTCATCAaaGACGGCGTCGTGACGAGGGTCGTTC
				B2_sce_medpost_24	GTGGAAATGCGGATGATGATGGTGGaaATCATCCAGTAAACCGCC
				B2_sce_medpost_24	CCTCGTAAATCCTCATCAaaTCCGGCGGCCGCGGCGGCGTTGAAA
				B2_sce_medpost_24	CATCGCGGCGCCGTAGGACTTGGAGaaATCATCCAGTAAACCGCC
				B2_sce_medpost_24	CCTCGTAAATCCTCATCAaaCTCCAGCGGGTAAGGGTGATGATGG
				B2_sce_medpost_24	ATGATGACCGGAAGACGTCGCGGCGaaATCATCCAGTAAACCGCC
				B2_sce_medpost_24	CCTCGTAAATCCTCATCAaaGGCGGAGGAAGCGGCGACGTGATGG
				B2_sce_medpost_24	CATAAGTTCCGTTTGCCGGTCGTCGaaATCATCCAGTAAACCGCC
				B2_sce_medpost_24	CCTCGTAAATCCTCATCAaaACCTCCGATTTGTTGGTGTTGTTGT
				B2_sce_medpost_24	TTGATGTTGCTGCAAATGATGCTGCaaATCATCCAGTAAACCGCC
				B2_sce_medpost_24	CCTCGTAAATCCTCATCAaaGCCGTGGTGATGGTGCGACGCCGCC
				B2_sce_medpost_24	CGGGTCCTGTTGTTGGGACCCGTTTaaATCATCCAGTAAACCGCC
				B2_sce_medpost_24	CCTCGTAAATCCTCATCAaaGATTGACTGGTGGTGGCTCGGGTGA
				B2_sce_medpost_24	CTGGTTGTTGTTGGGGTGTTGTTGTaaATCATCCAGTAAACCGCC
				B2_sce_medpost_24	CCTCGTAAATCCTCATCAaaCGAGGAGGAGACGCTGGCCAAGGGA
				B2_sce_medpost_24	GGGAGGGGAGTGACTGTTGTTGACCaaATCATCCAGTAAACCGCC
				B2_sce_medpost_24	CCTCGTAAATCCTCATCAaaGGAAATGGGGCTGTGACTGGCGTGT
				B2_sce_medpost_24	ATGGGGCAGGTGAGAGGAAGACGAAaaATCATCCAGTAAACCGCC
				B2_sce_medpost_24	CCTCGTAAATCCTCATCAaaTTGGGAGGGGGAGACCGAGGCAGGC
				B2_sce_medpost_24	CGTTGGCGGGGATATGGAGGGCAGGaaATCATCCAGTAAACCGCC
				B2_sce_medpost_24	CCTCGTAAATCCTCATCAaaGGATGGAACCGAGTATCTGTTGTTC
				B2_sce_medpost_24	GACGGAAAGACAACCGGCGGCGGGCaaATCATCCAGTAAACCGCC
				B2_sce_medpost_24	CCTCGTAAATCCTCATCAaaGGAAGACGAAGGGGCTCCTCCCGAG
				B2_sce_medpost_24	AGAGGAGGAGGAGGAGGTGGAGGAGaaATCATCCAGTAAACCGCC
				B2_sce_medpost_24	CCTCGTAAATCCTCATCAaaGCCGGACGAGGCGACGTCTAACGGG
				B2_sce_medpost_24	ACTCGTTAAACTCGCTGCTGACTGAaaATCATCCAGTAAACCGCC
				B2_sce_medpost_24	CCTCGTAAATCCTCATCAaaGTTGGCGGTGCCTCCGTCGTGGGCG
				B2_sce_medpost_24	CGCGGCGACGGCGGAAGCAGACGCTaaATCATCCAGTAAACCGCC
				B2_sce_medpost_24	CCTCGTAAATCCTCATCAaaCGCGGAGGCCATGGACAACGCCGCC
				B2_sce_medpost_24	CGCCCCGTTCGACGCCGTTCCCAACaaATCATCCAGTAAACCGCC
				B2_sce_medpost_24	CCTCGTAAATCCTCATCAaaGGCCAGCCAGCCCATCGTGATGGGG
				B2_sce_medpost_24	GCAGTTGTAAGCGGCGGCCGCTGCTaaATCATCCAGTAAACCGCC
				B2_sce_medpost_24	CCTCGTAAATCCTCATCAaaCTGCCGCGAGTACGTTTGACGCCGT
				B2_sce_medpost_24	CCGGTGGGGCGTGATCCAGCCCGTCaaATCATCCAGTAAACCGCC
				B2_sce_medpost_24	CCTCGTAAATCCTCATCAaaTGTCGTGGGGTGATCCTTCTCCCTC
				B2_sce_medpost_24	CTCCTTCATCCTCCGGTTCTGGAACaaATCATCCAGTAAACCGCC
				B2_sce_medpost_24	CCTCGTAAATCCTCATCAaaTTTCTCATCCCCCGGGGGGGATATT
				B2_sce_medpost_24	CTTCCCCGACCCCCCCTTCCTCGGGaaATCATCCAGTAAACCGCC
	Sce-postB	17	B4	B4_sce_postB_17	CCTCGTAAATCCTCATCAaaGGAGCACGAAAGCCCGGGATAAGGA
				B4_sce_postB_17	CCTCGTAAATCCTCATCAaaGGACGCGGGGTGATGAGGGCTCAGC
				B4_sce_postB_17	CCTCGTAAATCCTCATCAaaCACGCCGGCGAGGTACTGTTGGGTC
				B4_sce_postB_17	CCTCGTAAATCCTCATCAaaGCAGTCAGTGTCAATCTTGTTGAAG
				B4_sce_postB_17	CCTCGTAAATCCTCATCAaaCGTACGGCATTTGCCGCCCGAGGTG
				B4_sce_postB_17	CCTCGTAAATCCTCATCAaaCAGGTATTCTTCCTCCAGCAAGTAG
				B4_sce_postB_17	CCTCGTAAATCCTCATCAaaACTGGTCCGGTAGGAGAGCTCGTAC
				B4_sce_postB_17	CCTCGTAAATCCTCATCAaaCTTGCTCTTCATCCGCCGGTTCTGG
				B4_sce_postB_17	CCTCGTAAATCCTCATCAaaGTCGTCGCTGTCGTCGACGTCGGGC
				B4_sce_postB_17	CCTCGTAAATCCTCATCAaaAGGATGTCCCGCGGCCGCGGAGGAG
				B4_sce_postB_17	CCTCGTAAATCCTCATCAaaGGTGGGATGGATGGCGCTGGGGTGG
				B4_sce_postB_17	CCTCGTAAATCCTCATCAaaCAGACCCTTGGGGTCCACGTTCTCG
				B4_sce_postB_17	CCTCGTAAATCCTCATCAaaGACGACGGACTTGAGAGGATGATGA
				B4_sce_postB_17	CCTCGTAAATCCTCATCAaaCTGATTGTCACATATTTTGTATTCG
				B4_sce_postB_17	CCTCGTAAATCCTCATCAaaAGTAATCGTTATTTCCTGGGGGTGG
				B4_sce_postB_17	CCTCGTAAATCCTCATCAaaAAATATCGGGTAGTTTACGCGCGGG
				B4_sce_postB_17	CCTCGTAAATCCTCATCAaaGATTAGAGAGAAATTAAGATCGAGA
				B4_sce_postB_17	AGCGCCGGTCAGGGACGCTGCCGCGaaATCATCCAGTAAACCGCC
				B4_sce_postB_17	CGTCGCCGCCGCGTAACGTCTGAGAaaATCATCCAGTAAACCGCC
				B4_sce_postB_17	CGTCAGACCCGCGGCCGCCGCTGCCaaATCATCCAGTAAACCGCC
				B4_sce_postB_17	GAGGCCGCGGTGGGAAGAGTAGCCCaaATCATCCAGTAAACCGCC
				B4_sce_postB_17	GGCGTGGAAGAAGTTCGTCGGATCTaaATCATCCAGTAAACCGCC
				B4_sce_postB_17	CACCCACTTTTCGTAGGGTTTACGCaaATCATCCAGTAAACCGCC
				B4_sce_postB_17	CTTCTGCTTCGTGATGTAGGTGTTGaaATCATCCAGTAAACCGCC
				B4_sce_postB_17	CCAGATTTTGACTTGCCGCTCCGTCaaATCATCCAGTAAACCGCC
				B4_sce_postB_17	GCCGGAGGTGGACCGTTCCCGCAGCaaATCATCCAGTAAACCGCC
				B4_sce_postB_17	TTCCGCGGAGGACCCTCCAACATTCaaATCATCCAGTAAACCGCC
				B4_sce_postB_17	GACGTGGGCCGGCGGAGGGGCCGGCaaATCATCCAGTAAACCGCC
				B4_sce_postB_17	GACGCCCATGAGGGGATGAAGGAGCaaATCATCCAGTAAACCGCC
				B4_sce_postB_17	ATGGTTAGAGGGCAGCGCGGGCATGaaATCATCCAGTAAACCGCC
				B4_sce_postB_17	TCCCGAGTTTCACCGCTCGGCCGCCaaATCATCCAGTAAACCGCC
				B4_sce_postB_17	GGAGTTACTTTGTGGTGAATCTCGAaaATCATCCAGTAAACCGCC
				B4_sce_postB_17	TTCATAAAACCGTAGAAAGAGAGAAaaATCATCCAGTAAACCGCC
				B4_sce_postB_17	GAGATCTCGTCATTTGTACCTCGTGaaATCATCCAGTAAACCGCC
	Sce-postC	30	B3	B3_sce_postC_30_Dla4	GTCCCTGCCTCTATATCTttCTTCGCTCCGACGCCGCTTCGTCGT
				B3_sce_postC_30_Dla4	CCGTCCAAAGCGGCGGTGCCGCCGTttCCACTCAACTTTAACCCG
				B3_sce_postC_30_Dla4	GTCCCTGCCTCTATATCTttCGACGACGGCGTCGTCGCCACCGTG
				B3_sce_postC_30_Dla4	CGTCCTCGTCCGGCGTCATTCGATCttCCACTCAACTTTAACCCG
				B3_sce_postC_30_Dla4	GTCCCTGCCTCTATATCTttATGATTGTTGTTGTTACCATGGTGA
				B3_sce_postC_30_Dla4	GCCCGGCGACCCGGGCAGGCGCGGAttCCACTCAACTTTAACCCG
				B3_sce_postC_30_Dla4	GTCCCTGCCTCTATATCTttGACCGCGAGGGTTGAGAGGAACCAT
				B3_sce_postC_30_Dla4	TGGTTCTGGAGATTGGAATCGTTCGttCCACTCAACTTTAACCCG
				B3_sce_postC_30_Dla4	GTCCCTGCCTCTATATCTttGGGACTCGAAGGGAGTTTGCGTGGA
				B3_sce_postC_30_Dla4	CCAAAGGGCTGGCCCGTCGGAGGGCttCCACTCAACTTTAACCCG
				B3_sce_postC_30_Dla4	GTCCCTGCCTCTATATCTttGGACGCACCTTGCTGCTGCTGTTGC
				B3_sce_postC_30_Dla4	CGGAAGTTGCTGTTGCACGTGCTGCttCCACTCAACTTTAACCCG
				B3_sce_postC_30_Dla4	GTCCCTGCCTCTATATCTttCCGTTGAGTGAAGAGCCGCTGGGCG
				B3_sce_postC_30_Dla4	TGAGCCGGCGGATGAGAGAAGGAAGttCCACTCAACTTTAACCCG
				B3_sce_postC_30_Dla4	GTCCCTGCCTCTATATCTttGGGCGGCGGCGTTGTCCTGATTCGA
				B3_sce_postC_30_Dla4	GTTTGGAGAGGCTGGAAAGGGCGGCttCCACTCAACTTTAACCCG
				B3_sce_postC_30_Dla4	GTCCCTGCCTCTATATCTttGGCGGAATATTCCGCGCCGGCCAGC
				B3_sce_postC_30_Dla4	GGAGGCGGCGTGGTAATGGGACCAGttCCACTCAACTTTAACCCG
				B3_sce_postC_30_Dla4	GTCCCTGCCTCTATATCTttTGGGAGGGGATCGTCGACGCGCGCG
				B3_sce_postC_30_Dla4	GAGCTCGGGAACGCCGGCGTCGCGGttCCACTCAACTTTAACCCG
				B3_sce_postC_30_Dla4	GTCCCTGCCTCTATATCTttGATGATGATGCTGCGAAGGCGGGGA
				B3_sce_postC_30_Dla4	AGGCGTCGTGGGTGGACACCTTTGGttCCACTCAACTTTAACCCG
				B3_sce_postC_30_Dla4	GTCCCTGCCTCTATATCTttAGAGGATCGAAGAGCCTCGACCGGA
				B3_sce_postC_30_Dla4	TTGCTGCAGATGAGGATGAGCCGGAttCCACTCAACTTTAACCCG
				B3_sce_postC_30_Dla4	GTCCCTGCCTCTATATCTttGAGCCGTTGCCCATGACGACGTCGT
				B3_sce_postC_30_Dla4	GGATTGTTGTTGTTGTTATTGTTGCttCCACTCAACTTTAACCCG
				B3_sce_postC_30_Dla4	GTCCCTGCCTCTATATCTttCTAACCCGGCGTCGCTGGCGGCGTT
				B3_sce_postC_30_Dla4	GCAGGTGGGACGGAAGTAGCGAGGCttCCACTCAACTTTAACCCG
				B3_sce_postC_30_Dla4	GTCCCTGCCTCTATATCTttGCCGACCCCGTTCCACGACGTCGTC
				B3_sce_postC_30_Dla4	CGAGGCGCCGCTGCCGCCCAGCGTCttCCACTCAACTTTAACCCG
	Sce-postD	25	B1	B1_sce_hox11_25_Dla1	GAGGAGGGCAGCAAACGGaaGAGGAGTCGCTTCGACTTCATCCGT
				B1_sce_hox11_25_Dla1	CCACTCCGCCGCCTTCTTTTGACGCtaGAAGAGTCTTCCTTTACG
				B1_sce_hox11_25_Dla1	GAGGAGGGCAGCAAACGGaaTCGGTGAGGCTGAGGAAGTAGGCCA
				B1_sce_hox11_25_Dla1	TTTTGGAACCATATTTTGACTTGTCtaGAAGAGTCTTCCTTTACG
				B1_sce_hox11_25_Dla1	GAGGAGGGCAGCAAACGGaaTGTTCCGCAAGTATTCTCGTTCCAG
				B1_sce_hox11_25_Dla1	CTAATCTCCGTTTCCTTGTAATGTAtaGAAGAGTCTTCCTTTACG
				B1_sce_hox11_25_Dla1	GAGGAGGGCAGCAAACGGaaTCTCTTTTTCCGTTGTCCTGGAATC
				B1_sce_hox11_25_Dla1	TTTAATTTGAAATCTCGAGTAAGGGtaGAAGAGTCTTCCTTTACG
				B1_sce_hox11_25_Dla1	GAGGAGGGCAGCAAACGGaaGCAACCGCCGCCGCTGCCGCTGCGT
				B1_sce_hox11_25_Dla1	GGTTGAGTATTGGCGGATGCTGCCGtaGAAGAGTCTTCCTTTACG
				B1_sce_hox11_25_Dla1	GAGGAGGGCAGCAAACGGaaGGGACTGCATGGTGAGACCCCAGTT
				B1_sce_hox11_25_Dla1	AAGACCCTTGCGAGGAGGAGTGAAGtaGAAGAGTCTTCCTTTACG
				B1_sce_hox11_25_Dla1	GAGGAGGGCAGCAAACGGaaGGCAGCGGCGGCGCCCGTCGCCGCC
				B1_sce_hox11_25_Dla1	GTGATGGTTGGGGGAAAAGGCGGCGtaGAAGAGTCTTCCTTTACG
				B1_sce_hox11_25_Dla1	GAGGAGGGCAGCAAACGGaaGGATAGTTGGTCATGGCGGCGGCGG
				B1_sce_hox11_25_Dla1	GAGGAGGAGAGGTGGCAGGGCGGCGtaGAAGAGTCTTCCTTTACG
				B1_sce_hox11_25_Dla1	GAGGAGGGCAGCAAACGGaaCGTAAGGGGTGACTGCGGCGATGGG
				B1_sce_hox11_25_Dla1	CGGCGGGGTTGCATTTGGGGAACATtaGAAGAGTCTTCCTTTACG
				B1_sce_hox11_25_Dla1	GAGGAGGGCAGCAAACGGaaGACGAGGGAGGAGGAGGAAGGGACG
				B1_sce_hox11_25_Dla1	TTGATCGTGATGTCCGTTGTAGTGGtaGAAGAGTCTTCCTTTACG
				B1_sce_hox11_25_Dla1	GAGGAGGGCAGCAAACGGaaGACAGGGAGCTCTGATGATGGTTGC
				B1_sce_hox11_25_Dla1	CCCGGGAGGTGATGATGGTGGGGGTtaGAAGAGTCTTCCTTTACG
				B1_sce_hox11_25_Dla1	GAGGAGGGCAGCAAACGGaaTGTGACCGTGAAGGACGCCGTTCCG
				B1_sce_hox11_25_Dla1	CGAGCGGCAGCAACGCGTCGTTGTTtaGAAGAGTCTTCCTTTACG
				B1_sce_hox11_25_Dla1	GAGGAGGGCAGCAAACGGaaAGAGACGCCGCCGACGACGCCGCCG
				B1_sce_hox11_25_Dla1	CAGCAAGTTTTGGGCGGACGTCGTGtaGAAGAGTCTTCCTTTACG
				B1_sce_hox11_25_Dla1	GAGGAGGGCAGCAAACGGaaGAGGAGTGGGGTAGACCGACGCCGG
				B1_sce_hox11_25_Dla1	TGGCCGAGGCTCGCGCCTAAACCGGtaGAAGAGTCTTCCTTTACG
				B1_sce_hox11_25_Dla1	GAGGAGGGCAGCAAACGGaaCGGCGGCGCCGTTTGGAGAAGAACC
				B1_sce_hox11_25_Dla1	CCCCCAACGCCGCGGCCGCGGAGTCtaGAAGAGTCTTCCTTTACG
				B1_sce_hox11_25_Dla1	GAGGAGGGCAGCAAACGGaaCGACGAGCCGCCGACGAGGGACGGC
				B1_sce_hox11_25_Dla1	ATGTCCCGCCGTCGCGACGTTGTTGtaGAAGAGTCTTCCTTTACG
				B1_sce_hox11_25_Dla1	GAGGAGGGCAGCAAACGGaaGTCGTCGCGGACAAACAGTTGGCGC
				B1_sce_hox11_25_Dla1	GAGGACGCCGGCAAGAGGTTATTCGtaGAAGAGTCTTCCTTTACG
				B1_sce_hox11_25_Dla1	GAGGAGGGCAGCAAACGGaaGTCGATCCACGGAAAATCCACCGCC
				B1_sce_hox11_25_Dla1	CGCCGTTGCCGCCGCCCACCGGAGAtaGAAGAGTCTTCCTTTACG
				B1_sce_hox11_25_Dla1	GAGGAGGGCAGCAAACGGaaTGAAGGTGCGGTCGCCCCGACGGCG
				B1_sce_hox11_25_Dla1	AAAGTTGGGCTTCGTTTCTGCGCCTtaGAAGAGTCTTCCTTTACG
				B1_sce_hox11_25_Dla1	GAGGAGGGCAGCAAACGGaaAACCAGCTTCCGGCCGGACTGTGGT
				B1_sce_hox11_25_Dla1	AAGCCGCCGGCGGAGGCGCATTGCGtaGAAGAGTCTTCCTTTACG
				B1_sce_hox11_25_Dla1	GAGGAGGGCAGCAAACGGaaGGTGCGGGTGATGATGGCCCGCCGC
				B1_sce_hox11_25_Dla1	CCCCCGTCGCCTGGTGGTGATGGTGtaGAAGAGTCTTCCTTTACG
				B1_sce_hox11_25_Dla1	GAGGAGGGCAGCAAACGGaaCTTTTGACGGCGTCAAAGTCGTTCA
				B1_sce_hox11_25_Dla1	TTCCACGACGAAATGTCATGATGGAtaGAAGAGTCTTCCTTTACG
				B1_sce_hox11_25_Dla1	GAGGAGGGCAGCAAACGGaaGCGTTGCTCTTTTGTCAAACGGCGG
				B1_sce_hox11_25_Dla1	TTTTTCAATCCGTCGAACCGATCAAtaGAAGAGTCTTCCTTTACG
				B1_sce_hox11_25_Dla1	GAGGAGGGCAGCAAACGGaaTTGGAAGAAATAAAAGGGCATCGAG
				B1_sce_hox11_25_Dla1	ATTTCGATTTGTTTACATTTTCTGCtaGAAGAGTCTTCCTTTACG
				B1_sce_hox11_25_Dla1	GAGGAGGGCAGCAAACGGaaGTCGCTCGAGACGATCTTACCGATG
				B1_sce_hox11_25_Dla1	ATTAGCGCGGCGCGTTAAATTTAACtaGAAGAGTCTTCCTTTACG
	Sce-otx	24	B3	B3_sce_otx_24_Dla5	GTCCCTGCCTCTATATCTttAATTTGGGCCAGGCGGAGGCGGCGA
				B3_sce_otx_24_Dla5	TTTTGTTTCTTTCTTCAGAGAACTTttCCACTCAACTTTAACCCG
				B3_sce_otx_24_Dla5	GTCCCTGCCTCTATATCTttACTTGTAGGACTCGTAAGGGTCAGA
				B3_sce_otx_24_Dla5	GTTCCTGGGAGGGTTTGTAGTCGAGttCCACTCAACTTTAACCCG
				B3_sce_otx_24_Dla5	GTCCCTGCCTCTATATCTttAGGCGTTGGAGGCCGAGGAGGACGT
				B3_sce_otx_24_Dla5	CCCCGGCGGCGGCAGCGGCGGCGTGttCCACTCAACTTTAACCCG
				B3_sce_otx_24_Dla5	GTCCCTGCCTCTATATCTttGGCGGACATTTGGGCGACGCCGTTC
				B3_sce_otx_24_Dla5	CTGGTGGGAGAGGGTGGAACCGAGCttCCACTCAACTTTAACCCG
				B3_sce_otx_24_Dla5	GTCCCTGCCTCTATATCTttGCGGCGGCGGCGGCAACGGCCGCGC
				B3_sce_otx_24_Dla5	TAGTCCATGCTACCGTAGTAGCTGTttCCACTCAACTTTAACCCG
				B3_sce_otx_24_Dla5	GTCCCTGCCTCTATATCTttGCCGTTGACGGATCCGGGTTGCGAT
				B3_sce_otx_24_Dla5	GGGGTGGTGGTGGTGGTGATGCGAGttCCACTCAACTTTAACCCG
				B3_sce_otx_24_Dla5	GTCCCTGCCTCTATATCTttCCGGCGGCGGCCGCTCGTTGTTGCA
				B3_sce_otx_24_Dla5	CCGTACCAGCTGGCGGCGGCGACGGttCCACTCAACTTTAACCCG
				B3_sce_otx_24_Dla5	GTCCCTGCCTCTATATCTttCCGTCATCTGCGACATGAGGTCCGA
				B3_sce_otx_24_Dla5	AGTTGGGCGAAGAGGAAGAGGAGGCttCCACTCAACTTTAACCCG
				B3_sce_otx_24_Dla5	GTCCCTGCCTCTATATCTttCGAAGCCGGGGACCAGATGCTTCCG
				B3_sce_otx_24_Dla5	GTGGGCGGCGGCGGCGATGGGGCCCttCCACTCAACTTTAACCCG
				B3_sce_otx_24_Dla5	GTCCCTGCCTCTATATCTttGGAGCCTTGTAGGCGGCGGCCGGGG
				B3_sce_otx_24_Dla5	GCGGCCGTCGAGAAGGAGGACATGGttCCACTCAACTTTAACCCG
				B3_sce_otx_24_Dla5	GTCCCTGCCTCTATATCTttAGGCCGACGGATAGAGGCCGACGCC
				B3_sce_otx_24_Dla5	AGGCGCCGCCGAGGCCGCCGCAGGAttCCACTCAACTTTAACCCG
				B3_sce_otx_24_Dla5	GTCCCTGCCTCTATATCTttGGGATTCGGACTGCTTCCCGCGCTG
				B3_sce_otx_24_Dla5	GGGCGCCAGCGTTTGCGTCGGCGTCttCCACTCAACTTTAACCCG
				B3_sce_otx_24_Dla5	GTCCCTGCCTCTATATCTttGGGGTGGGCGTGCCGGAAATGGAAC
				B3_sce_otx_24_Dla5	GTCCCCGTGCTCAAATGTGTCATCGttCCACTCAACTTTAACCCG
				B3_sce_otx_24_Dla5	GTCCCTGCCTCTATATCTttCGCTGAGCGGGCCGTGCCCCATGCC
				B3_sce_otx_24_Dla5	CGATCTCGGCCCCGGTAGGAAGGCCttCCACTCAACTTTAACCCG
				B3_sce_otx_24_Dla5	GTCCCTGCCTCTATATCTttGCCGTTGAGGGAGAGCGGCGAGGGC
				B3_sce_otx_24_Dla5	GCTCCCGACGCCCGGGGACGTCGCAttCCACTCAACTTTAACCCG
				B3_sce_otx_24_Dla5	GTCCCTGCCTCTATATCTttTTGGGCTTCGCCGACAACGACGTCG
				B3_sce_otx_24_Dla5	GGGATCGGGGACGTCTCGATCTTGAttCCACTCAACTTTAACCCG
				B3_sce_otx_24_Dla5	GTCCCTGCCTCTATATCTttAAGGCGGAGACGTCAGCGAGGAGGA
				B3_sce_otx_24_Dla5	AGGACGAAGGGTTCGCGGAGGACGAttCCACTCAACTTTAACCCG
				B3_sce_otx_24_Dla5	GTCCCTGCCTCTATATCTttGCCGGCCGACGTCGCCGACGATGAA
				B3_sce_otx_24_Dla5	GACGGGGCCGCTGCCGGGACTCGCGttCCACTCAACTTTAACCCG
				B3_sce_otx_24_Dla5	GTCCCTGCCTCTATATCTttTGACGGCATTTGGCTCGACGGTTTT
				B3_sce_otx_24_Dla5	GAGCTCTGCTGCGCTTGTTGCTGTTttCCACTCAACTTTAACCCG
				B3_sce_otx_24_Dla5	GTCCCTGCCTCTATATCTttAGTTGATCTTGAGGGCGACTTCCTC
				B3_sce_otx_24_Dla5	ACCACACCTGGACTCGTGACTCGGGttCCACTCAACTTTAACCCG
				B3_sce_otx_24_Dla5	GTCCCTGCCTCTATATCTttCGAGAACAACGATTCCAAAACCTCC
				B3_sce_otx_24_Dla5	CATGAAGATGTCCGGGTATCGCGTTttCCACTCAACTTTAACCCG
				B3_sce_otx_24_Dla5	GTCCCTGCCTCTATATCTttCGGCGCTGTTTTCGCGGGGCCACAC
				B3_sce_otx_24_Dla5	TGGGCTCGGGTGAACGTCGTCCGCTttCCACTCAACTTTAACCCG
				B3_sce_otx_24_Dla5	GTCCCTGCCTCTATATCTttACCGTAGGGCGAGGGGCTCTTCCCG
				B3_sce_otx_24_Dla5	CCCCATGGTCAAGTGTCCGTGGTGGttCCACTCAACTTTAACCCG
				B3_sce_otx_24_Dla5	GTCCCTGCCTCTATATCTttCTGGATGGATGAGACACGGCGGATC
				B3_sce_otx_24_Dla5	GCCTGGAGGTAGGCCATGGTGCCGGttCCACTCAACTTTAACCCG
	Sce-nk2.1	39	B5	B5_sce_nk2.1_39_Dla1	CTCACTCCCAATCTCTATaaTTCCTTGGAGCAAAGGAGGGTGTGA
				B5_sce_nk2.1_39_Dla1	GGGGCCATATATTCCACTACCAAGTaaCTACCCTACAAATCCAAT
				B5_sce_nk2.1_39_Dla1	CTCACTCCCAATCTCTATaaAACTGAGCGGGTGATGATGAGGATT
				B5_sce_nk2.1_39_Dla1	TGGACCCGTGATGGGACAAGGAGTGaaCTACCCTACAAATCCAAT
				B5_sce_nk2.1_39_Dla1	CTCACTCCCAATCTCTATaaCGGCGCCTGATGATGATGATGCGGA
				B5_sce_nk2.1_39_Dla1	GCCCGGCGGCGTCGGGTACGGATGAaaCTACCCTACAAATCCAAT
				B5_sce_nk2.1_39_Dla1	CTCACTCCCAATCTCTATaaGGCGCCGCCAAATGAGGGTGAGGAT
				B5_sce_nk2.1_39_Dla1	TGATGGGGATGATGGAACGCCGGGGaaCTACCCTACAAATCCAAT
				B5_sce_nk2.1_39_Dla1	CTCACTCCCAATCTCTATaaGTTGACGTTGTTGACGACGCCGCCG
				B5_sce_nk2.1_39_Dla1	GGGGTGATGACCCGACGCGGCGGCGaaCTACCCTACAAATCCAAT
				B5_sce_nk2.1_39_Dla1	CTCACTCCCAATCTCTATaaGGAGAGGCGTCGCCTCCGGAAGTGG
				B5_sce_nk2.1_39_Dla1	AACCCGGCGCCGCCGTAGGCGGACAaaCTACCCTACAAATCCAAT
				B5_sce_nk2.1_39_Dla1	CTCACTCCCAATCTCTATaaCGCCGAGTCCCATGCCGGAAGTCAG
				B5_sce_nk2.1_39_Dla1	TGGCGTCGTTGGCGACTTCGCCACCaaCTACCCTACAAATCCAAT
				B5_sce_nk2.1_39_Dla1	CTCACTCCCAATCTCTATaaATACAACGCGCCGGGATGCAGCTGA
				B5_sce_nk2.1_39_Dla1	CGTCAGGAGGCCGTCGTTGACGCCCaaCTACCCTACAAATCCAAT
				B5_sce_nk2.1_39_Dla1	CTCACTCCCAATCTCTATaaTCGTTGTTAACGTCGTGGCCGGCGT
				B5_sce_nk2.1_39_Dla1	TGACCGGAAGCGGAGGAGGCGACGGaaCTACCCTACAAATCCAAT
				B5_sce_nk2.1_39_Dla1	CTCACTCCCAATCTCTATaaTGTCGTCGTACTTGACGACGCCGTT
				B5_sce_nk2.1_39_Dla1	CGTCGTCGCCGCCCTCGTCGTACTTaaCTACCCTACAAATCCAAT
				B5_sce_nk2.1_39_Dla1	CTCACTCCCAATCTCTATaaAGAGGAAGAGGCGTTGTGGAGGACG
				B5_sce_nk2.1_39_Dla1	GGACGACGACGCCGCGGCGAGGAGGaaCTACCCTACAAATCCAAT
				B5_sce_nk2.1_39_Dla1	CTCACTCCCAATCTCTATaaCCGTCTTTGACGAGGACCGGGATCG
				B5_sce_nk2.1_39_Dla1	GGATTGGCGGCGTTGTTGCACGGTTaaCTACCCTACAAATCCAAT
				B5_sce_nk2.1_39_Dla1	CTCACTCCCAATCTCTATaaCGCAGCCGCCGTTGATGGAGGCGGC
				B5_sce_nk2.1_39_Dla1	CGCGTTTTGGTTCCTGCTGTCCCATaaCTACCCTACAAATCCAAT
				B5_sce_nk2.1_39_Dla1	CTCACTCCCAATCTCTATaaACTGCCCGTCGGCGATTCCAGCTTT
				B5_sce_nk2.1_39_Dla1	TGTTGGGCTGCTGCTTCGACCGCTGaaCTACCCTACAAATCCAAT
				B5_sce_nk2.1_39_Dla1	CTCACTCCCAATCTCTATaaTACCTTTTGATAACATAACGGTGAT
				B5_sce_nk2.1_39_Dla1	TTCTCTTTCTGTTGTCGCTTGCATTaaCTACCCTACAAATCCAAT
				B5_sce_nk2.1_39_Dla1	CTCACTCCCAATCTCTATaaTGAGATTGATCAAACTGGCCAGTTG
				B5_sce_nk2.1_39_Dla1	GGAACCATATTTTGACTTGGGTCGGaaCTACCCTACAAATCCAAT
				B5_sce_nk2.1_39_Dla1	CTCACTCCCAATCTCTATaaCTGCTTGAAACGACGCTCCAGCTCG
				B5_sce_nk2.1_39_Dla1	CCGTTCAGGGGCTGACAAGTATTTCaaCTACCCTACAAATCCAAT
				B5_sce_nk2.1_39_Dla1	CTCACTCCCAATCTCTATaaCGCTTGCGTCTCGGTGGGGCAACGC
				B5_sce_nk2.1_39_Dla1	ACCTGGGCCTGTGAAAACAGGACCCaaCTACCCTACAAATCCAAT
				B5_sce_nk2.1_39_Dla1	CTCACTCCCAATCTCTATaaGCCGCGGAGGAGCCCAGGGACGAGG
				B5_sce_nk2.1_39_Dla1	GGGGAGGAAGAGGAAGAGGAGACGCaaCTACCCTACAAATCCAAT
				B5_sce_nk2.1_39_Dla1	CTCACTCCCAATCTCTATaaGAGCGACTTGAGCTTTGGCCGCCGA
				B5_sce_nk2.1_39_Dla1	GATGCGTTCCAAGATTGAAGGATTGaaCTACCCTACAAATCCAAT
				B5_sce_nk2.1_39_Dla1	CTCACTCCCAATCTCTATaaTCCGCCAGCACCGGCAAGACCGCCA
				B5_sce_nk2.1_39_Dla1	CGGAGAGACGCCGCCAACACCGGCAaaCTACCCTACAAATCCAAT
				B5_sce_nk2.1_39_Dla1	CTCACTCCCAATCTCTATaaCCGCCCGTCGCGTCCGCGAAACCGG
				B5_sce_nk2.1_39_Dla1	CCGGCGAGAGACCCGGCGCCGCCGAaaCTACCCTACAAATCCAAT
				B5_sce_nk2.1_39_Dla1	CTCACTCCCAATCTCTATaaTGACGCCCGTGGCACCGGAAGGAGC
				B5_sce_nk2.1_39_Dla1	CGGAGAAGGACGGCATGGAGGCGTGaaCTACCCTACAAATCCAAT
				B5_sce_nk2.1_39_Dla1	CTCACTCCCAATCTCTATaaGTGAGTTCCGGCCGGGTACCAGGCG
				B5_sce_nk2.1_39_Dla1	GAGGCGAGAAACGGCGAATCTGGGGaaCTACCCTACAAATCCAAT
				B5_sce_nk2.1_39_Dla1	CTCACTCCCAATCTCTATaaGAGGAAGAGGAAGAAGATCCGAAGG
				B5_sce_nk2.1_39_Dla1	GAGGCGCGATGGTGGGCTTCGGAAGaaCTACCCTACAAATCCAAT
				B5_sce_nk2.1_39_Dla1	CTCACTCCCAATCTCTATaaGAAGGGTGATGTTGTGAGAACGCCG
				B5_sce_nk2.1_39_Dla1	GGGGTCGTCGTCGAGTACTGCGTGAaaCTACCCTACAAATCCAAT
				B5_sce_nk2.1_39_Dla1	CTCACTCCCAATCTCTATaaCCGACGCCAACGAAGACGTCAGGGA
				B5_sce_nk2.1_39_Dla1	GTGTCACGTAATTGTGATACGTTGGaaCTACCCTACAAATCCAAT
				B5_sce_nk2.1_39_Dla1	CTCACTCCCAATCTCTATaaAACGCTCATGCTGGAACCTAACCCC
				B5_sce_nk2.1_39_Dla1	GGAAAGCGCCGACGACGCCATCCCGaaCTACCCTACAAATCCAAT
				B5_sce_nk2.1_39_Dla1	CTCACTCCCAATCTCTATaaTTCCCCGTCGACTCCGACGAATGGT
				B5_sce_nk2.1_39_Dla1	AAATCTTGAGGGAAAATGCCGAAATaaCTACCCTACAAATCCAAT
				B5_sce_nk2.1_39_Dla1	CTCACTCCCAATCTCTATaaTTGACGAGTCCGAAAGCAGATGCGG
				B5_sce_nk2.1_39_Dla1	AGTGGGCCAACGACGTTTGCTGCAAaaCTACCCTACAAATCCAAT
				B5_sce_nk2.1_39_Dla1	CTCACTCCCAATCTCTATaaCAAAGTCGCTTCCACCGTCGGAAGT
				B5_sce_nk2.1_39_Dla1	GCCGGGCTGTTCCGTCGAGGGTTGCaaCTACCCTACAAATCCAAT
				B5_sce_nk2.1_39_Dla1	CTCACTCCCAATCTCTATaaAACGGAGAGTCCGGAGAGTTCCGGC
				B5_sce_nk2.1_39_Dla1	AGGTTCGGCGAATCCGGCAAATGCCaaCTACCCTACAAATCCAAT
				B5_sce_nk2.1_39_Dla1	CTCACTCCCAATCTCTATaaCGTCGGCCCGCTGCGAGTTCGTCGA
				B5_sce_nk2.1_39_Dla1	GCTGTTCCCGACCTTGCGGCGTCGAaaCTACCCTACAAATCCAAT
				B5_sce_nk2.1_39_Dla1	CTCACTCCCAATCTCTATaaCGATTCGATCGGGGAAGGTCCTTGA
				B5_sce_nk2.1_39_Dla1	GGAGCGAGAAGCCTCTCTTTGCTGAaaCTACCCTACAAATCCAAT
				B5_sce_nk2.1_39_Dla1	CTCACTCCCAATCTCTATaaAATTTCAGCGGCTGATCGTCGAACG
				B5_sce_nk2.1_39_Dla1	GAGGAATAAATCGGCGCCGTCGCTTaaCTACCCTACAAATCCAAT
				B5_sce_nk2.1_39_Dla1	CTCACTCCCAATCTCTATaaGGCTTCCGCGCGTCGCGGTCAAAGG
				B5_sce_nk2.1_39_Dla1	CTCCCTGAGAAAGAGCGCCGGTTTTaaCTACCCTACAAATCCAAT
				B5_sce_nk2.1_39_Dla1	CTCACTCCCAATCTCTATaaATCGTTCTTCGACGGATGATTCGTC
				B5_sce_nk2.1_39_Dla1	GAGCGGCGGAGGTTGCGCCAAATCCaaCTACCCTACAAATCCAAT
				B5_sce_nk2.1_39_Dla1	CTCACTCCCAATCTCTATaaTCGGACGCTGAAGGGAGGCTCGGGA
				B5_sce_nk2.1_39_Dla1	AAAAGGGATGCGGGACGAACGCGTTaaCTACCCTACAAATCCAAT
				B5_sce_nk2.1_39_Dla1	CTCACTCCCAATCTCTATaaGAACTTCCGGGAGAGAAGCGGAGGG
				B5_sce_nk2.1_39_Dla1	TCGAATGGAGAGAAGACGGCGTGGAaaCTACCCTACAAATCCAAT
